# Supplementary material for: Association between Rheumatoid Arthritis and Poor Self-Perceived Oral Health in Korean Adults
Source: Healthcare (Basel). 2022 Feb 24;10(3):427. doi: 10.3390/healthcare10030427 (PMC8954365; doi:10.3390/healthcare10030427)
Supplement: Supplementary file 1 [file healthcare-10-00427-s001.zip]

Archive with 1 entries (1 files):
- healthcare-1567298-supplementary.pdf
